# Supplementary material for: Technical Characteristics and Biomedical Applications of Flexible Pressure Sensor Matrices: A Scoping Review
Source: Sensors (Basel). 2026 Mar 21;26(6):1971. doi: 10.3390/s26061971 (PMC13030172; doi:10.3390/s26061971)
Supplement: Supplementary file 1 [file sensors-26-01971-s001.zip]

Archive with 1 entries (1 files):
- sensors-4185628-supplementary.pdf
